# Supplementary material for: The Imperial Joint Line Congruency Measurement is a valuable tool in total knee arthroplasty
Source: PLoS One. 2021 Sep 10;16(9):e0257325. doi: 10.1371/journal.pone.0257325 (PMC8432761; doi:10.1371/journal.pone.0257325)
Supplement: S1 Data — (XLSX) [file pone.0257325.s001.xlsx]

## Sheet: Expert 1
	Imperial 1		Figgie 1		Imperial 2		Figgie 2
Case Number	Pre-op (mm)	Post-op (mm)	Pre-op (mm)	Post-op (mm)	Pre-op (mm)	Post-op (mm)	Pre-op (mm)	Post-op (mm)
1	14.3	15.4	36.5	42.7	13.55	16.3	31	42
2	13.65	13.2	16.6	22	12.05	16.35	19.4	27.5
3	9.7	16.9	24.6	39.9	10.5	14.25	32.1	33
4	16.3	17.8	29.1	27.1	14.15	17.56	30.2	28
5	16.5	11.7	23.5	26.8	13.7	12.76	31	21.4
6	10.7	12.95	24.2	19.8	9.5	7.55	29.1	26.3
7	6.9	13.8	21.9	25.7	5.98	12.75	36	23.2
8	7.15	9.9	24.8	31.3	5.395	6.85	18.1	23.2
9	19.05	14.8	20.9	23.9	15.85	12.45	22	28.5
10	11.65	12.4	27.8	27.2	8.45	13.765	21	29.1
11	10	15.4	32.4	34.4	16.25	9.58	25.4	36
12	17.25	17.85	35.7	27	13.9	16.1	28	35.6
13	9.4	14.05	29.6	33.3	8.6	13.715	27.1	24.2
14	16.6	16.65	24.5	38.7	15.3	19.15	31.2	35.6
15	13.05	18.65	21.9	26.7	13	18.05	30	24.3
16	17.85	18.633	32.2	30.3	19.2	21.933	28.1	26.4
17	12.85	12.0943	26.2	34	9.3	13.9	21.1	39.4
18	9.1	11.7462	32.5	39.6	8.35	12.2462	23.2	28.4
19	9.45	15.0871	20	18.1	10.35	16.6871	28.3	25.2
20	14.25	15.9109	29	36.7	14.12	13.4109	30.3	42
21	9.6	13.5114	22.6	26.4	9.71	13.4614	18	26.5
22	13.7	15.9649	21.3	23.9	13.6	16.5649	24	24.7
23	8.08	13.23	17	26.5	9.77	8.275	19	36
24	11.15	11.6311	20	16.5	11.91	12.8311	21	13.7
25	11	13.6498	22.6	22.7	12.39	18.1498	18.5	31.7
26	9.3	10.464	22.8	20.3	8.535	9.80898	29.6	28.4
27	9.9	15.8415	32	23	12.14	15.7415	21.8	16.3
28	11.95	13.25	13.7	12.9	11.77	13.37	17.9	14.2
29	10	16.4436	20.7	32	15.81	16.8936	26.4	29.4
30	7.85	8.77027	16.6	18.3	8.295	8.41027	21.6	23.1
31	9.4	15.1915	17.1	21.7	10.04	14.1915	23.7	38.1
32	11	13.3	21.9	22.5	13.71	15.475	28.4	26.3
33	16.8	21.0578	20.6	24.7	16.05	21.3078	23.6	24.3
34	13.15	11.8947	20.3	22.4	13.065	13.4697	28.9	27.3
35	11	15.1012	18.6	22.3	14.51	11.5512	25.2	24.3
36	10.8	11.8246	23.2	20.5	10.095	11.5246	14.5	18.1
37	9.3	11.09	11.7	21.7	9.07	13.16	18.4	19.3
38	5.6	10.3319	23	18.8	7.29	9.68192	13.5	18.5
39	12.6	15.2238	23.6	27.4	12.645	16.0738	22.1	24.2
40	14.4	11.8494	20	20.9	16.055	12.7444	19.4	20.3
41	12.9	16.5027	22.7	20.4	12.43	15.9527	27.4	28.4
42	12	9.8208	20.1	18.5	9.895	11.4508	28.7	26.3
43	18.05	16.0167	25.2	22.2	18.3	19.8667	34.5	26.8
44	5.8	4.34102	18.4	23.7	5.795	6.84102	21.4	28.2
45	11.9	15.1773	22.3	26.6	13.54	17.0773	21	18.3
46	11.15	13.3555	20	19.1	10.605	14.5655	26	19.4
47	17.1	13.4683	24.8	32.5	14.3	13.2183	24.3	37.5
48	14.95	12.6129	34.1	28.7	15.65	11.4129	27.4	21.4
49	17.15	14.791	26.3	18.2	15.8	19.091	35.2	30.3
50	9.8	9.07895	22	21.7	11.6	8.19895	34	31.5
51	5.3	9.57969	19	26	5.83	9.99469	27.8	42.5
52	12.315	15.3282	22.5	27.5	12.615	18.1782	21	25.3
53	12.4	9.73548	24.5	32.2	13.38	9.94048	29.8	31.2
54	16.25	13.5033	28.8	27.4	14.4	13.5533	20	23.2
55	8.25	11.8729	21.1	16.2	6.74	11.6029	31	26.3
56	10.75	10.1087	25	17.8	10.61	10.2337	32.4	28.4
57	18.7	22.4811	30.3	38.8	16	23.6311	24.2	30.2
58	9.4	11.7419	23.7	34.9	9.4	7.69189	26.7	35.2
59	12	17.05	31.1	20	11.6	18.447	29	26.3
60	13.4	12.7076	20	17.8	12.5	11.7776	28.5	27.3
61	14.75	13.45	16.9	19	19.8	15.1	17.6	14.7
62	18.35	14.3	23.1	19.9	16.55	13.6	20.6	25
63	15.25	13.4	19.8	17.11	12.65	11.5	31.1	26.8
64	12	12.5	18	23.05	11.99	10.705	19.6	17.9
65	14.1	10	13.5	12.7	13.59	8.765	16.4	34.7
66	11	11.5	17.1	21.3	10.84	9.275	17.5	21.7
67	14.95	13.5	26	15.3	14.45	11.42	14.9	12.1
68	19.05	16.5	19.3	27.4	20.85	18.05	2.7	-10.1
69	3.48	12.3	25.3	26.3	1.935	7.935	27.6	32.7
70	14.9	10.55	11.2	17	14.35	11.495	2.7	5.9
71	16.3	13	17.8	15.9	18.6	13.3	13.4	21.5
72	14.75	13.65	18.3	20.1	14.5	17.29	27.4	38
73	13.1	10.9	18.3	16.5	11.85	8.35	26.6	34.2
74	10.45	10.8	24.32	18.2	8.91	11.205	28.7	32.9
75	9.9	5.57	23.1	15.3	15.645	5.855	28.1	36.2
76	14	9.45	18.2	19.1	12.3	7.35	31.9	32.8
77	7.4	6.6	21	26	7.52	12.7	19.7	17.5
78	14.25	10.1	19.8	24.1	14.75	13.67	23.9	14.3
79	12.6	9.3	18.5	21.8	12.6	9.21	10.6	9.4
80	11.7	13.9	21.4	24.1	14.95	13.5	32.1	26.6
81	12.6	7.075	19.1	18.1	16.95	10.15	9.23	5.53
82	11.65	7.55	24.1	18.1	12.33	8.065	24.9	27.9
83	15.3	13.35	18.2	23.1	15.15	10.99	25.1	29.3
84	10.48	12.95	18.1	16.2	10.53	12.8	19	33.4
85	15.65	12.2	14.2	22.1	16.85	9.61	20.1	31.8
86	14.5	12.9	19.2	17.55	17.5	13.3	7.7	16.2
87	10.725	17.6	17.1	16.9	10.6	13.55	18.8	19.5
88	9.1	11.25	15.6	19.7	8.585	10.8	25.1	30.3
89	16.8	14.75	17.2	16.8	16.95	14.6	26.6	19.3
90	25.25	21.3	15.9	11.5	24	21.2	39.6	52.8
91	24.55	21.75	19.3	16.6	22.05	18.75	36.1	36.1
92	13.5	14.35	18.2	29.8	13.2	14.15	28.2	26.1
93	13.5	11.3	21.7	31.6	13.85	10.95	18.7	19.4
94	13	12.8	22.5	30.7	13.15	11.7	29.8	28.2
95	18.35	16.9	19.6	34.8	18.3	17.75	28.3	27.4
96	12.145	14.9	27.8	30.6	11.97	14.95	34.7	38.3
97	14.6	20.9	27.1	16.3	14.6	17.75	31.8	37.4
98	10.25	13.75	25.3	18.5	9.55	13.2	26.6	31.6
99	16	7.4	35.4	24.2	16.4	9.495	21.8	23.9
100	28.4	23.95	19.3	21.4	21.8	23.55	40.1	41
101	13	18	26.3	16.7	13.1	15.5	32	33
102	7.35	3.625	18.3	17.1	6.3	3.15	18.7	16.3
103	17.25	14.55	37.4	28.2	17.6	14.45	31.8	29.4
104	13.65	10.83	39.8	24.2	13.6	11.175	39.5	46.3
105	14.55	18.8	15.4	12.4	15.4	18.55	9.3	6.6
106	9.685	7.15	15.4	22.8	9.45	6.9	19.5	12.9
107	13.1	17	17.8	27.8	13.35	15.65	13.7	26.9
108	14.1	9.55	27.4	13.55	14.2	12.55	29.2	23.2
109	15.6	13.3	23.2	18.3	14.9	19.95	27.1	33.1
110	7.55	8.31	26.3	18.5	8.9	9.5	21.8	30.3
111	13.6	10.9	21.1	17.1	7.35	12.75	20	17.3
112	5.65	5.915	27.8	9.8	13.2	12.05	32.7	31.5
113	10.63	15.82	25.2	18.7	12.15	15.45	42.5	40
114	13.6	11.35	22.3	30.1	12.15	10.55	36.1	51.3
115	8.55	6.51	19.5	23.7	8.17	6.05	12.57	16.87
116	11.175	6.74	27.5	34.3	9.95	6.55	26.2	27.6
117	9.09	8.17	27.3	37.5	9.225	6.225	20.6	23.8
118	12.6	10.56	19.9	26.9	13.1	11.82	28.3	23.6
119	11.45	8.345	26.3	15	11.1	8	26.3	22.3
120	7.37	5.935	14.7	13.6	5.6	5.075	27.9	27.9

## Sheet: Expert 2
	Imperial 1		Figgie 1		Imperial 2		Figgie 2
Case Number	Pre-op (mm)	11.7	37.7	Post-op (mm)	Pre-op (mm)	Post-op (mm)	Pre-op (mm)	Post-op (mm)
1	17.9	12.4	30.1	39	13.8	17	26.9	25
2	16.15	12.94	27.9	24.9	14.55	14.85	28.8	27.5
3	12.95	11.84	27.7	40.3	13.75	12.75	22.7	38.3
4	13.2	22.6	24.3	29.2	11.05	15.7	25.2	28.8
5	14.5	12.7	36	37.2	11.7	12.9	32.2	30.5
6	12.9	17.25	27.6	28.6	11.7	14.2	25.8	25.8
7	12.05	16.65	24	34.7	11.13	11.65	31.8	32
8	6.85	9.935	38.5	28.5	5.095	14.2	29.5	35
9	19.1	15.8	36.7	19.5	15.9	14.3	33.7	28.9
10	13.4	18.85	23.3	32	10.2	13.3	31.1	36
11	17.15	15.1	25	33.9	13.4	9.98	31	34.5
12	17.95	27.8	23.4	21.1	14.6	17.1	21.3	21.6
13	16.55	15.25	25.7	32	15.75	11.765	20.1	34.6
14	26.9	18.2	20.2	20.5	15.6	20.3	23	25.9
15	16	12.95	26	29	15.95	14.65	22.3	27.5
16	27.3	12.1	34.8	22.9	18.65	21.5	20.9	19.5
17	18	15.8	27.5	38	14.45	11.65	22.4	31.4
18	12	18.7	22.1	37.3	11.25	12.6	25.5	33.8
19	13.15	14.15	24.6	30.4	14.05	17.4	20	22.1
20	11.95	16.65	19.7	33.1	11.82	14.2	19	26.2
21	11.2	10.45	18.6	30.9	11.31	14.1	24.3	31
22	12.9	12.9	20.7	21.7	12.8	17.25	16	19
23	7.785	12.4	22.3	22.7	9.475	8.5	15.9	25
24	8.69	11.5	20.6	21.6	9.45	14.1	11.5	19.8
25	10.33	12.7	24.4	23.6	11.15	11.9	18.3	21.6
26	10.135	11.55	13.3	20	11.025	10.845	16.6	20.4
27	8.91	15.4	19.2	25.8	10.695	12.6	15.3	22.6
28	11.205	8.585	13.9	10.3	9.49	11.67	14.7	15.2
29	11.5	13.55	19.3	21.8	9.93	15.85	18.8	21.7
30	9.045	12.125	19.8	20	11.815	8.225	16.1	19
31	9.29	20.7	16.5	20	16	12.55	21.4	18.3
32	9.105	10.425	18.5	21.8	12.915	14.3	16.2	22.7
33	16.75	16.1	16.3	25.6	12.375	20.95	17.4	25
34	13	13	20	19.8	11.345	12	26	25.4
35	8.865	10.555	14.8	24	9.93	13.55	19.9	20.5
36	12.05	12.45	20.9	18.7	10.67	12.7	23.5	20.8
37	10.16	15.25	22	18.4	11.91	9.625	16.9	19
38	8.38	10.755	20	19.3	14.6	11.8	24.2	17.3
39	11.865	16.8	19.5	23.9	11.7	16.1	21	25
40	12.945	8.215	16.7	22.3	10.645	11.65	19.5	20.3
41	12.17	14.65	31.6	21.4	14.05	16.25	22.5	22
42	12.75	3.22	17.3	18	8.535	9.845	18.1	16.3
43	13.8	15.35	23	23	12.35	16.7	27.2	23.5
44	8.54	10.02	23.6	20.5	12.355	5.72	18	22.3
45	10.71	12.8	21.3	27.4	16.3	17.25	22.7	24.7
46	12.9	12.6	21.4	24.4	15.7	11.23	21	23.6
47	19.1	15.9	29.5	26.7	15.45	12.55	19.6	22.9
48	15	8.55	24.6	18.3	10.515	11.4	16.9	18
49	16.8	10.23	20.8	26.8	7.585	16.2	22.4	24.6
50	8.715	14.75	25	24.3	13.05	7.67	21.7	22
51	7.055	10.035	30.3	24.2	13	10.645	18.4	20.3
52	12.75	12.55	26	35.3	12.75	17.6	22.4	24
53	12.02	12.35	19.6	29	8.915	10.24	24.3	31.2
54	14.6	7.1	23.6	24.1	12.36	12.6	25	24.2
55	10.425	22.3	27.2	22.8	15.2	12.08	25.2	25
56	12.5	15.3	29	13	12.4	7.225	25.9	15
57	17.9	14.65	30.1	23.7	14.1	23.45	21.6	21.4
58	12.4	12.65	21.6	26.7	13.05	11.25	23.7	30.9
59	14.5	16.95	17.4	33.1	16	13.05	28.2	30.1
60	13.95	13.95	22	17.3	18.85	11.72	25.6	20.6
61	20.95	16.65	19.5	18.3	16.1	15.6	13.5	12.7
62	20.65	12.645	22.1	21	11.985	13.25	30	17.7
63	18.7	8.285	19.1	22	12.64	14.75	21.9	10.4
64	11.995	11.85	19	23.2	10.75	10.85	14.8	18
65	13.15	12.4	21	14	14.3	7.05	17.6	12
66	10.91	16.25	18	20.8	21	9.625	14.2	13.2
67	14.8	5.235	21.7	11.5	3.495	10.32	10.7	10.5
68	19.2	9.875	16.2	19.4	15.4	15.8	14.1	16.3
69	6.04	13.65	23.7	19.7	18.35	3.87	18.4	16.6
70	15.95	10.41	21.4	22.3	14.15	8.82	12.8	13.6
71	16.05	15.65	22.6	23.7	11.55	13.95	18.3	17.4
72	14.4	8.15	18.7	27.4	9.905	14.05	20.7	13
73	12.8	7.265	18.2	25.4	16	13.1	19.3	18.1
74	11.445	12.6	22.1	21.6	13.6	8.555	20.5	20.5
75	10.255	3.675	22	10.2	7.67	7.55	15.8	12
76	15.3	7.23	21.4	18.3	14.95	10.5	22.5	17.4
77	7.55	8.81	16.2	17.7	12.6	4.66	21.1	15.6
78	14.45	14	26.5	22.9	17.05	10.8	18.4	21.7
79	12.6	6.405	23	21.7	13.3	8.72	15.6	16.4
80	19	8.655	23.7	20.2	13.36	17.5	26.7	16.5
81	13.45	12.75	23.4	26	16.15	6.2	2.73	25
82	13.3	13.3	20.8	21	11.675	8.905	22.5	20.2
83	15.5	11.8	20.6	19.4	18.5	13.45	22.1	20.6
84	10.825	12.25	17.4	16.7	4.825	13.8	17.9	17
85	19.4	13.65	20.4	28.2	11.575	14.35	17.2	26.6
86	12.46	12.4	20.5	17.4	11.21	15.7	18.4	21.3
87	12.55	12.75	26.6	15.6	14.95	15.55	17.7	17.9
88	10.65	20.55	26.5	20.2	24.6	10.685	24.4	24.5
89	16.8	19.7	28.3	20.6	22.45	14	22.3	21.1
90	24.85	13.95	26.3	19.5	12.9	20.05	29	26.8
91	23.05	10.05	19.4	23.2	13.1	19.8	28.8	21
92	13.8	11.06	22.2	24.5	12.31	13	24.8	22.7
93	13.6	17.65	21.7	23.8	18.35	11.55	20.4	19.7
94	12.91	18.15	25.3	23.4	14.35	11.35	24.8	18.4
95	16.85	17.4	21.8	25.9	15.8	17.95	23.6	27.2
96	11.6	13.3	22.4	27.2	9.285	16.25	24.2	28.2
97	15.35	7.47	24.2	21.4	16.8	18.95	23.9	20.9
98	9.675	27.1	27.6	19.3	23.3	12.85	21.1	16.4
99	17.6	15.5	17.9	32.5	10.8	11.45	19.5	33.4
100	22.5	3.91	20	22.6	9.13	25.75	27.9	25
101	12.85	8.91	33.4	16.8	18.15	13.35	26.1	16.5
102	8.84	9.76	25.4	21	13.75	6.255	15.8	23.1
103	16.75	16.15	15	20.3	16.6	14.3	27.1	25.8
104	13.17	9.53	20	21.3	10.365	8.62	29	21.4
105	15.75	15.1	24	16.1	14	17.65	18.3	20.3
106	11.145	11.4	22.5	22.3	6.25	10.33	18	24.8
107	13.55	14.15	20.5	21.7	13.385	13.8	24.4	25.8
108	13.1	8.33	23.7	13.4	8.875	12.15	23.4	16
109	16.4	10.075	25.3	17	15.2	13.05	20.6	19.6
110	8.75	5.6985	19.4	19	7.19	9.435	19.2	18.8
111	13.55	10.66	29.2	20.9	11.375	10.65	15.3	24.6
112	8.18	44.55	28.5	17.8	45.55	7.485	22.2	19
113	11.91	7.165	25	25.3	8.59	10.51	29.7	22.5
114	47	7.79	19	24.8	8.69	43.65	31.2	38.4
115	9.88	9.065	33.8	15.9	10.48	6.64	1.97	19.2
116	8.03	10.605	16.1	27	12.5	9.23	18.9	19.5
117	9.845	7.88	17.8	28.6	11.625	10.355	22.3	23.2
118	13.2	7.395	20	23.5	7.28	11.645	20.1	25.8
119	13.79			20.1		8.185	18.6	19.5
120	6.865			14.4		8.85	20.7	17.2

## Sheet: Novices Results
	K1 Pre-op	K2 Pre-op	K1 Post-op	K2 Post-op		H1 Pre-op	H2 Pre-op	H1 Post-op	H2 Post-op
	8.64	10.33	9.485	9.9075		9.84	10.655	16.6	16.8
	12.575	15.5	14.0375	14.7688		13.15	12.775	15.45	15.95
	10.57	10.89	10.73	10.81		12.025	12.185	17.65	18.75
	13.25	13.1	13.175	13.1375		14	13.5	20.6	20.25
	9.91	9.845	9.8775	9.86125		10.075	10.09	12.55	11.085
	13	13.05	13.025	13.0375		13.55	13.4	16.45	16.65
	10.725	10.685	10.705	10.695		10.64	11.2	13.65	14.4
	13.45	13.9	13.675	13.7875		14.45	14.25	19.45	19.55
	9.46	9.99	9.725	9.8575		10.695	14.3	11.15	10.69
	11.41	10.915	11.1625	11.0388		11.365	11.34	16.55	17.4
	13.3	13.3	13.3	13.3		11.25	9.585	19.5	15.65
	19.65	19.95	19.8	19.875		19	20.5	22.9	20.85
	12.32	11.795	12.0575	11.9262		11.205	9.885	12.5	11.9
	12.03	12.67	12.35	12.51		12.75	12.75	16.95	18.7
	13.5	13.7	13.6	13.65		13.45	14	15.95	16.3
	10.55	10.89	10.72	10.805		10.73	10.695	14.2	14.1
	8.025	8.99	8.5075	8.74875		8.495	8.305	13.65	11.485
	15.3	14.7	15	14.85		13.455	15.5	18.1	17.6
	13.22	15.3	14.26	14.78		16.7	16.25	14.6	13.55
	15.95	15.45	15.7	15.575		15.75	16	20.55	21.3
	19.3	13.69	16.495	15.0925		12.225	19.75	18.2	18.5
	6.56	6.505	6.5325	6.51875		7.575	7.225	6.735	5.1
	13.9	12.565	13.2325	12.8988		13.15	13.1	8.24	5.44
	11.5	11.05	11.275	11.1625		12.985	12.865	10.43	9.85
	15.45	15.55	15.5	15.525		15.75	15.6	13.85	12.8
	10.42	11.055	10.7375	10.8963		10.96	10.97	12.9	12.1
	11.91	10.92	11.415	11.1675		9.365	9.63	11.95	10.72
	17.05	16.75	16.9	16.825		17.5	17.6	14.5	13
	13.2	12.565	12.8825	12.7237		13.05	13.1	11.185	10.9
	20.95	20.35	20.65	20.5		17.2	19	17.25	16.45
	15.1	15.65	15.375	15.5125		16	15.7	17.8	18
	16.35	16	16.175	16.0875		16.45	16.65	12.05	10.75
	8.505	9.93	9.2175	9.57375		8.68	8.91	9.265	3.465
	13.45	12.89	13.17	13.03		13.5	12.7	9.06	12.13
	16	13.92	14.96	14.44		14.2	15.3	11.8	13.95
	13.7	13.5	13.6	13.55		14.05	14.15	12.25	11.55
	12.3	12.45	12.375	12.4125		12.1	13.65	11	10.95
	14.1	7.795	10.9475	9.37125		8.145	8.12	5.165	7.045
	12.15	11.275	11.7125	11.4937		13.2	13	12.25	13.15
	14.15	14	14.075	14.0375		13.9	13.95	18.95	19.05
